# Supplementary material for: Hemodynamic modeling of aortic arch aneurysm treatment using the Castor™ branched stent graft: a virtual coil embolization simulation framework
Source: Front Physiol. 2025 Jul 2;16:1629346. doi: 10.3389/fphys.2025.1629346 (PMC12263588; doi:10.3389/fphys.2025.1629346)
Supplement: Supplementary file 5 [file Supplementaryfile2.zip]

Archive with 1 entries (1 files):
- Supplementary Figure S1.svg
